# Supplementary material for: Optical Properties and Light-Induced Charge Transfer in Selected Aromatic C60 Fullerene Derivatives and in Their Bulk Heterojunctions with Poly(3-Hexylthiophene)
Source: Materials (Basel). 2022 Oct 5;15(19):6908. doi: 10.3390/ma15196908 (PMC9571621; doi:10.3390/ma15196908)
Supplement: Supplementary file 1 [file materials-15-06908-s001.zip]

Archive with 1 entries (1 files):
- materials-1919840-supplementary.pdf
